# Supplementary material for: Formulation and Structural Optimisation of PVA-Fibre Biopolymer Composites for 3D Printing in Drug Delivery Applications
Source: Polymers (Basel). 2025 Sep 16;17(18):2502. doi: 10.3390/polym17182502 (PMC12473208; doi:10.3390/polym17182502)
Supplement: Supplementary file 1 [file polymers-17-02502-s001.zip]

Archive with 1 entries (1 files):
- polymers-3833969-supplementary.pdf
